# Supplementary material for: Dendritic Cells of Leukemic Origin (DCleu) Modulate the Expression of Inhibitory Checkpoint Molecules and Their Ligands on T Cells and Blasts in AML Relapse After Allogeneic Stem Cell Transplantation
Source: Cancers (Basel). 2025 Sep 9;17(18):2948. doi: 10.3390/cancers17182948 (PMC12468131; doi:10.3390/cancers17182948)
Supplement: Supplementary file 1 [file cancers-17-02948-s001.zip]

Archive with 1 entries (1 files):
- cancers-3760210-supplementary.pdf
